# Supplementary material for: Facile Synthesis of P-Doped ZnIn2S4 with Enhanced Visible-Light-Driven Photocatalytic Hydrogen Production
Source: Molecules. 2023 Jun 2;28(11):4520. doi: 10.3390/molecules28114520 (PMC10254416; doi:10.3390/molecules28114520)
Supplement: Supplementary file 1 [file molecules-28-04520-s001.zip]

Archive with 1 entries (1 files):
- molecules-2406690-supplementary.pdf
